# Supplementary material for: Reproductive Toxicity Effects of Phthalates Based on the Hypothalamic–Pituitary–Gonadal Axis: A Priority Control List Construction from Theoretical Methods
Source: Int J Mol Sci. 2025 Jul 31;26(15):7389. doi: 10.3390/ijms26157389 (PMC12347981; doi:10.3390/ijms26157389)
Supplement: Supplementary file 1 [file ijms-26-07389-s001.zip]

Archive with 2 entries (2 files):
- Supplementary Materials Table S10.xlsx
- Supplementary Materials.pdf
