# Supplementary material for: Reproductive Toxicity Effects of Phthalates Based on the Hypothalamic–Pituitary–Gonadal Axis: A Priority Control List Construction from Theoretical Methods
Source: Int J Mol Sci. 2025 Jul 31;26(15):7389. doi: 10.3390/ijms26157389 (PMC12347981; doi:10.3390/ijms26157389)
Supplement: Supplementary file 1 [file ijms-26-07389-s001.zip › Supplementary Materials Table S10.xlsx]

## Sheet: Sheet1
NAME	MR cm3/mol	Mol.Wt.	BP(K)	MP(K)	CT(K)	CV(cm3/mol)	logP	HL	HF(KJ/mol)	GE(KJ/mol)	tPSA	DM	QXX	QYY	QZZ	QXY	QXZ	QYZ	TE	Q+	Q-	QH+	LUMO	HOMO	EG	Freq	Infrared	Raman	ALogP	ALogp2	AMR	apol	naAromAtom	nAromBond	nAtom	nHeavyAtom	nH	nC	nO	ATS0m	ATS1m	ATS2m	ATS3m	ATS4m	ATS5m	ATS6m	ATS7m	ATS8m	ATS0v
BBP	88.27	312.37	809.1	453.41	863.53	935.5	4.65	5.76	-608.46	-296.45	52.6	3.7786	5.1448	5.9926	-11.1374	-6.1577	-8.7636	-4.2709	-1037	0.58172	-0.493027	0.180161	-0.0524	-0.244582	0.192182	12.53	429.046	264.228	-0.6837	0.467446	33.7297	49.9839	12	12	43	23	20	19	4	3785.21	3991.88	5309.88	5620.65	5575.02	5378.77	4468.46	4321.18	4038.32	9534.06
DAP	68.67	246.26	661.38	367.12	792.66	725.5	3.06	4.8	-490.93	-275.28	52.6	3.2054	1.768	10.0449	-11.8129	1.3242	4.1957	-2.0933	-842.782	0.582467	-0.483969	0.179485	-0.051344	-0.253983	0.202639	17.36	401.054	151.397	1.256	1.57754	42.3022	37.1831	6	6	32	18	14	14	4	3057.79	3053.65	3995.33	4346.92	4506.12	4288.24	2947.69	2520.99	1712.98	7229.97
DBP	77.77	278.35	713.78	393.18	801.89	875.5	4.16	4.3	-783.07	-434.12	52.6	3.6902	6.9099	1.7628	-8.6727	-10.4906	-0.2832	5.3256	-923.875	0.59099	-0.487148	0.169918	-0.052886	-0.254901	0.202015	10.7	362.901	193.217	-1.2084	1.46023	45.4516	46.0374	6	6	42	20	22	16	4	3354.45	3439.04	4461.49	4809.1	5047.93	4742.19	3741.62	3342.13	2840.85	8325.68
DEHP	114.92	390.56	895.94	453.34	867.74	1311.5	7.46	3.32	-958.75	-371.64	52.6	3.7247	1.6839	4.5083	-6.1923	-8.2957	-6.5018	-12.7286	-1238.39	0.590592	-0.493346	0.163264	-0.050818	-0.253513	0.202695	10.41	376.925	194.215	-1.7828	3.17838	77.5814	70.7861	6	6	66	28	38	24	4	4524.82	4786.86	6253.29	7088.27	7458.23	7466.3	6528.12	6232.54	6443.47	12211.2
DEP	59.37	222.24	622.26	348.1	769.72	651.5	2.35	4.79	-700.51	-467.8	52.6	0.5046	16.1617	-4.6071	-11.5546	0.0089	0.0036	8.7899	-766.634	0.564153	-0.486286	0.166846	-0.051594	-0.258009	0.206415	30.12	817.005	233.274	0.5232	0.273738	32.5644	33.6631	6	6	30	16	14	12	4	2769.27	2765.12	3686.65	3934.31	4193.38	3679.89	2354.55	1683.69	643.594	6382.94
DHP	97.89	336.47	806.14	437.5	830.7	1113.5	5.04	3.79	-923.41	-430.4	52.6	4.0014	14.9315	-2.4893	-12.4422	-9.4702	2.9166	-1.1154	-1081.13	0.604117	-0.490855	0.170358	-0.053159	-0.252596	0.199437	9.98	374.777	186.09	-2.3604	5.57149	57.098	58.4118	6	6	54	24	30	20	4	3939.64	4112.95	5236.32	5596.13	5834.95	5616.98	4596.16	4404.43	4227.92	10268.4
DIBP	78.13	278.35	712.9	363.18	789.49	863.5	4.12	4.3	-793.63	-439	52.6	3.7046	1.5588	10.0296	-11.5884	-2.3721	5.0675	4.5565	-923.89	0.582164	-0.490611	0.164496	-0.051363	-0.25421	0.202847	15.65	393.503	150.883	0.9868	0.973774	50.5434	46.0374	6	6	42	20	22	16	4	3354.45	3439.04	4703.62	5029.95	4958.21	5057.95	3750.62	3604.51	3117.29	8325.68
DIDP	133.32	446.67	987.46	498.42	923.2	1535.5	8.99	2.82	-1041.31	-337.96	52.6	3.8301	-1.3113	7.2023	-5.8911	-12.704	-9.7274	-12.8238	-1395.65	0.580956	-0.490842	0.166333	-0.05019	-0.253489	0.2033	6.04	362.449	301.729	-1.382	1.90992	88.563	83.1605	6	6	78	32	46	28	4	5110.01	5460.78	7028.12	7303.27	7427.3	7191.03	6170.21	6066.24	5869.49	14153.9
DIHP	105.37	362.51	851.06	460.8	859.28	1211.5	6.66	3.56	-906.91	-383.6	52.6	3.2087	10.8856	0.7518	-11.6374	4.0857	-1.5052	-1.3369	-1159.76	0.581163	-0.486709	0.188821	-0.051327	-0.254048	0.202721	6.56	319.419	181.311	-2.9364	8.62244	62.9212	64.599	6	6	60	26	34	22	4	4232.23	4449.91	5623.74	5989.64	6228.47	6010.49	4989.67	4885.7	4601.19	11239.8
DIHXP	96.52	334.46	804.42	408.26	823.68	1087.5	5.65	3.81	-876.19	-405.32	52.6	2.0442	12.7586	0.7529	-13.5115	-1.39	3.124	-0.7777	-1081.14	0.572565	-0.482131	0.168578	-0.046911	-0.252714	0.205803	7.72	575.308	184.569	0.922	0.850084	65.2702	58.4118	6	6	54	24	30	20	4	3939.64	4112.95	5478.45	5729.22	5853.24	5704.74	4488.15	4720.19	4236.92	10268.4
DINP	124.12	418.62	941.7	475.88	893.93	1423.5	8.16	3.07	-1000.03	-354.8	52.6	3.0549	4.5468	7.1143	-11.6611	-4.2748	5.1788	-9.9399	-1317.01	0.582309	-0.49178	0.168967	-0.050723	-0.253045	0.202321	6.7	318.135	207.025	-0.806	0.649636	82.7398	76.9733	6	6	72	30	42	26	4	4817.41	5123.82	6640.7	6909.76	7033.78	6797.52	5776.7	5672.73	5563.73	13182.5
DIOP	116.64	392.58	896.78	452.58	861.33	1325.5	6.53	3.3	-1016.53	-401.6	52.6	3.9815	22.7802	-12.1996	-10.5805	-0.6589	-2.0542	2.6455	-1238.39	0.597914	-0.489777	0.172134	-0.052165	-0.253187	0.201022	4.48	431.707	201.372	-0.23	0.0529	76.9166	70.7861	6	6	66	28	38	24	4	4524.82	4786.86	6253.29	6516.24	6640.27	6404	5383.19	5366.98	4974.45	12211.2
DIPP	87.33	306.4	758.66	385.72	805.46	975.5	4.82	4.05	-834.91	-422.16	52.6	1.6527	8.8555	4.6815	-13.537	1.5853	3.0049	-1.9481	-1002.51	0.570392	-0.482836	0.174699	-0.0473	-0.253316	0.206016	13.69	697.25	242.07	0.4108	0.168757	56.3666	52.2246	6	6	48	22	26	18	4	3647.04	3775.99	5091.04	5335.7	5547.49	5115.46	4430.65	4040.16	3801.26	9297.04
DIPRPR	68.75	250.29	667.14	340.64	772.81	751.5	2.99	4.55	-752.35	-455.84	52.6	3.3878	2.0496	9.7692	-11.8189	0.6743	5.2689	-1.5986	-845.271	0.586409	-0.492373	0.181158	-0.051274	-0.253507	0.202233	17.66	366.912	259.464	-0.0778	0.00605284	42.974	39.8503	6	6	36	18	18	14	4	3061.86	3102.08	4403.96	4440.67	4900.7	4377.92	3314.96	2920.54	1208.45	7354.31
DMEP	71.62	282.29	712.86	415.1	804.64	799.5	1.36	8.66	-1006.23	-660.96	71.06	3.7617	-16.4493	23.0224	-6.5731	-4.848	0	0	-995.654	0.569239	-0.474669	0.18089	-0.051385	-0.257234	0.205849	12.18	785.097	332.545	-0.2394	0.0573124	46.0638	41.4543	6	6	38	20	18	14	6	3573.79	3582.21	4498.6	4884.04	5071.09	4917.17	3820.28	3540.71	3058.6	7787.09
DMP	49.77	194.19	576.5	325.56	749.79	539.5	1.67	5.04	-659.23	-484.64	52.6	0.2439	16.2613	-8.2694	-7.9918	-0.0051	0.0011	8.6279	-687.996	0.55722	-0.48259	0.173814	-0.053681	-0.26018	0.206499	33.99	691.886	226.002	0.0224	0.00050176	23.9768	27.4759	6	6	24	14	10	10	4	2476.67	2428.17	3211.48	3561.04	3504.35	2981.86	1394.14	446.837	78.7389	5411.57
DNOP	114.56	390.56	896.82	483.34	883.67	1323.5	7.5	3.32	-948.19	-366.76	52.6	3.6717	-0.2269	10.5112	-10.2843	-0.8805	11.6216	-8.3183	-1238.39	0.581395	-0.491132	0.166609	-0.050362	-0.253272	0.20291	4.91	330.158	176.18	-3.5124	12.337	68.7444	70.7861	6	6	66	28	38	24	4	4524.82	4786.86	6011.16	6383.15	6621.98	6404	5383.19	5279.22	5082.46	12211.2
DNP	123.76	418.62	942.58	505.88	911	1435.5	8.33	3.07	-989.47	-349.92	52.5	3.3528	11.4311	-0.5224	-10.9087	-4.7043	10.3086	8.5378	-1317.02	0.583958	-0.492043	0.170791	-0.05072	-0.252908	0.202188	8.11	349.467	264.271	-4.0884	16.715	74.5676	76.9733	6	6	72	30	42	26	4	4817.41	5123.82	6398.57	6776.67	7015.49	6797.52	5776.7	5672.73	5475.97	13182.5
DPP	88.69	308.42	760.38	414.96	811.26	1001.5	4.2	4.04	-882.13	-447.24	52.6	3.9255	14.37	-1.2926	-13.0774	-8.1272	2.4675	-1.4892	-1002.5	0.604581	-0.490424	0.170551	-0.053423	-0.252756	0.199333	11.92	383.126	186.74	-1.7844	3.18408	51.2748	52.2246	6	6	48	22	26	18	4	3647.04	3775.99	4848.9	5202.61	5441.44	5223.46	4114.89	4031.16	3538.89	9297.04
DPRP	68.57	250.29	668.02	370.64	786.78	763.5	3.32	4.55	-741.79	-450.96	52.6	3.2487	6.1224	5.8528	-11.9752	4.0921	-1.9201	5.0637	-845.26	0.576435	-0.485041	0.178851	-0.051122	-0.255749	0.204628	22.44	375.433	155.098	-0.6324	0.39993	39.6284	39.8503	6	6	36	18	18	14	4	3061.86	3102.08	4074.07	4415.58	4566.65	4368.92	3052.59	2644.1	1880.44	7354.31
DTDP	160.56	530.83	1125.62	596.04	1056.46	1883.5	11.67	3.58	-1154.59	-282.56	52.6	0.9415	4.8249	-12.4955	7.6706	0.0514	0.1209	-7.8287	-1631.54	0.602164	-0.497033	0.180262	-0.049956	-0.256374	0.206418	3.55	338.264	224.339	-6.3924	40.8628	97.8604	101.722	6	6	96	38	58	34	4	5987.78	6471.65	7948.24	8350.72	8589.55	8371.57	7350.75	7246.78	7050.03	17068
DUP	142.16	474.73	1034.1	550.96	975.69	1659.5	10	2.58	-1072.03	-316.24	52.6	5.4763	18.9223	-14.8885	-4.0337	-3.0799	-10.3065	-30.8451	-1474.27	0.595965	-0.486201	0.164707	-0.052836	-0.247486	0.19465	5.72	417.303	237.899	-5.2404	27.4618	86.214	89.3476	6	6	84	34	50	30	4	5402.6	5797.73	7173.41	7563.69	7802.52	7584.54	6563.73	6459.76	6263	15125.3
[truncated: 897 more columns]
